# Supplementary material for: Autophagy Induced by Intracellular Infection of Propionibacterium acnes
Source: PLoS One. 2016 May 24;11(5):e0156298. doi: 10.1371/journal.pone.0156298 (PMC4878785; doi:10.1371/journal.pone.0156298)
Supplement: S1 File — Data for Fig 2B: Frequency of cells with large LC3-positive vacuoles containing P. acnes in each cell line at 1, 2, 4, 8, 16, and 24 h MOI 1000 postinfection. Data for Fig 3B: Frequency of cells with LC3-positive vacuoles containing P. acnes in each cell line at 8 h postinfection. Data for Fig 4A: The rate of infection (% intracellular viable P. acnes) in Atg5+/+ and Atg5-/- MEF cells at MOI 100 or 1000 at 24, and 48 h postinfection, calculated by dividing the number of bacterial CFU from each well by the mean number of bacterial CFU from at 5 h postinfection. Data for Fig 4B: The rate of infection (% intracellular viable P. acnes) in each cell line at 24, 48, and 72 h postinfection, calculated by dividing the number of bacterial CFU from each well by the mean number of bacterial CFU at 5 h postinfection. Data for Fig 6A: The frequency of a small LC3-positive, but LAMP1-negative, vacuole containing P. acnes in P. acnes-infected MEF cells at MOI 1000 for 24 h postinfection. Data for Fig 6B: The frequency of a large LC3-positive/LAMP1-positive vacuole in P. acnes-infected MEF cells at MOI 1000 for 24 h postinfection. (XLSX) [file pone.0156298.s001.xlsx]

## Sheet: Data Fig 1B
Figure 1B LC3-positive cells (%)
Raw264.7 cell
Assay	1h	2h	4h	8h	16h	24h
1	0	6.5	8.6	9.8	0.9	0.3
2	0.9	2.9	3.9	9	2.5	0.3
3	1.1	4.7	10.3	13	2.7	0.3
mean	0.666667	4.7	7.6	10.6	2.03333	0.3
MEF cell
Assay	1h	2h	4h	8h	16h	24h
1	0	4.6	11.8	33	1	0.7
2	2.9	5	10.1	21.6	6	0.7
3	2.7	13.1	26.7	31.5	21.3	8.8
mean	1.86667	7.56667	16.2	28.7	9.43333	3.4
HeLa cell
Assay	1h	2h	4h	8h	16h	24h
1	0.4	0	15	23.4	0	0
2	0.4	0.9	11.8	22.3	12.1	5
3	0	0	7	26.6	19.6	14
mean	0.266667	0.3	11.2667	24.1	10.5667	6.33333

## Sheet: Data Fig 2B
Figure 2B ≤5μm LC3-positive cells (%)
Raw264.7 cell
Assay	1h	2h	4h	8h	16h	24h
1	0.1	0	1.9	3.3	0	0.1
2	0.1	0	1	3.6	2.5	0.1
3	0.1	0.9	3.4	5.2	0.9	0.1
mean	0.1	0.3	2.1	4.03333	1.13333	0.1
MEF cell
Assay	1h	2h	4h	8h	16h	24h
1	0.2	0.2	1.7	7.8	0	0.2
2	0.2	0.2	0	2	2	0.2
3	0	0.9	5.7	16.2	4.6	1.8
mean	0.133333	0.433333	2.46667	8.66667	2.2	0.733333
HeLa cell
Assay	1h	2h	4h	8h	16h	24h
1	0.2	0.2	0.2	4.5	0	0
2	0.2	0.2	0.2	5.7	2.6	1
3	0	0	0	3.7	4	3
mean	0.133333	0.133333	0.133333	4.63333	2.2	1.33333

## Sheet: Data Fig 3B
Figure 3B LC3-positive cells (%)
Assay	Raw264.7				MEF Atg5+/+				MEF Atg5-/-				HeLa
	MOI 100	MOI 1000	Heat killed (MOI 1000)		MOI 100	MOI 1000	Heat killed (MOI 1000)		MOI 100	MOI 1000	Heat killed (MOI 1000)		MOI 100	MOI 1000	Heat killed (MOI 1000)
1	1.6	9.8	1		8.7	33	1		1	1	1		4.5	21.4	1
2	0	9	1		1.9	21.6	1		1	1	1		0	22.3	1
3	4.2	11.3	1		10.4	31.5	1		1	1	1		3.7	26.6	1
mean	1.93333	10.0333	1		7	28.7	1		1	1	1		2.73333	23.4333	1

## Sheet: Data Fig 4A,B
Figure 4A % intracellular viable P. acnes																	Figure 4B % intracellular viable P. acnes
Assay	24h								48h								Assay	MOI 100															MOI 1000
	MOI 100				MOI 1000				MOI 100				MOI 1000					Raw264.7					MEF					HeLa					Raw264.7					MEF					HeLa
	Atg5+/+		Atg5-/-		Atg5+/+		Atg5-/-		Atg5+/+		Atg5-/-		Atg5+/+		Atg5-/-			5h	24h	48h	72h		5h	24h	48h	72h		5h	24h	48h	72h		5h	24h	48h	72h		5h	24h	48h	72h		5h	24h	48h	72h
1	0.1241		0.952096		0.2756		0.571994		0.0007		0.0404192		0.0006		0.0131725		1	100	3.10345	0	0		100	1.88889	0.008	0		100	1.28049	0.47561	0.146342		100	0.459184	0.000382653	0		100	1.93333	0.0113333	0		100	2.61194	0.485075	0.119403
2	0.114		0.991617		0.1767		0.647943		0		0.0179641		0.0007		0.0157832		2	100	2.36453	0	0		100	2.88889	0.00488889	0		100	1.5	0.512195	0.146342		100	0.0765306	0.00191326	0		100	1.8	0.00533333	0		100	2.08955	0.619403	0.141791
3	0.1342		1.06347		0.1388		0.619462		0.0003		0.0260479		0.0043		0.0170886		3	100	1.92118	0	0		100	2.04445	0.00311111	0		100	2.08537	0.47561	0.139024		100	0.114796	0.00306122	0		100	1.13333	0.008	0		100	2.16418	0.522388	0.134328
4	1.1473		2.72222		0.6604				0		0.107639		0.0038		0.0355072		mean	100	2.46305	0	0		100	2.27407	0.00533333	0		100	1.62195	0.487805	0.143902		100	0.216837	0.00178571	0		100	1.62222	0.00822222	0		100	2.28856	0.542289	0.131841
5	0.884		1.84722		0.6226		1.09179		0.0038		0.104167		0.0009		0.0400966
6	1.0533		2.36111		0.4717		1.10628		0.0019		0.118056		0.0009		0.0654589
7	0.4016		1.42405		0.2137		0.704445		0.0094		0.0398734		0.0003		0.00444444
8	0.5906		1.0443		0.2576		0.655556		0.0024		0.0816456		0		0.005
9	0.4488		1.38608		0.2927		0.782222		0.0047		0.0512658		0.0003		0.0138889
mean	0.544211		1.53246		0.345533		0.772461		0.00257778		0.0652308		0.00131111		0.0233823

## Sheet: Data Fig 6A,B
Figure 6A LC3-positive but LAMP1-negative cells (%)								Figure 6B LC3-positive and LAMP1-negative cells (%)
Assay	1h	2h	4h	8h	16h	24h		Assay	1h	2h	4h	8h	16h	24h
1	0	0	3.4	1.9	5.5	0		1	0	5	10	32	4	0
2	0	0	0.8	2	1	0		2	3	5	12	20	15	0
3	0	1.9	1	1.8	0	1.8		3	3	12	27	33	27	8
Mean	0	0.633333	1.73333	1.9	2.16667	0.6		Mean	2	7.33333	16.3333	28.3333	15.3333	2.66667
